# Supplementary material for: High salinity tolerance of invasive blue catfish suggests potential for further range expansion in the Chesapeake Bay region
Source: PLoS One. 2019 Nov 5;14(11):e0224770. doi: 10.1371/journal.pone.0224770 (PMC6830772; doi:10.1371/journal.pone.0224770)
Supplement: S1 Dataset — (XLSX) [file pone.0224770.s001.xlsx]

## Sheet: ExperimentResults
FishID	Rep	Sal.psu	FL.mm	Wt.g	EvisWt.g	Sex	Hr	Expt
1	1	27	185	61.1	55.01	m	2	pilot
2	1	27	247	154	139.57	f	2	pilot
3	1	27	185	62.5	57.11	m	3	pilot
4	1	27	228	105.4	95.03	f	3	pilot
5	1	27	232	121.4	109.25	f	3	pilot
6	1	27	262	184.8	173.15	m	4	pilot
7	1	27	250	165.4	153.32	f	4	pilot
8	1	27	235	148.9	132.4	f	4	pilot
9	1	27	247	150.1	132.64	f	4	pilot
10	1	27	242	146.5	133.06	f	4	pilot
1	1	17	186	64.85	56.83	m	40	pilot
2	1	17	210	103.53	87.88	m	52	pilot
3	1	17	220	110.51	94.58	m	52	pilot
4	1	17	226	137.06	109.27	m	56	pilot
5	1	17	234	133.45	113.67	m	56	pilot
6	1	17	204	86.07	78.65	f	60	pilot
7	1	17	223	111.73	98.34	f	60	pilot
8	1	17	230	142.16	124.73	f	60	pilot
9	1	17	243	154.58	130.69	f	64	pilot
10	1	17	240	165.47	144.94	m	72	pilot
1	1	7	185	71.09	62.54	f	73	pilot
2	1	7	237	160.56	142.99	f	73	pilot
3	1	7	234	160.61	146.14	f	73	pilot
4	1	7	246	191.91	171.84	f	73	pilot
5	1	7	228	139.93	127.87	f	73	pilot
6	1	7	206	101.32	90.78	m	73	pilot
7	1	7	237	174.32	155.36	f	73	pilot
8	1	7	238	173.6	157.22	m	73	pilot
9	1	7	232	152.88	139.93	f	73	pilot
10	1	7	215	114.88	104.32	NA	73	pilot
1	1	19	182	58.42	51.21	f	8	main
2	1	19	241	134.76	120.49	m	20	main
3	1	19	191	65.29	58.89	f	16	main
4	1	19	204	87.11	75.88	m	16	main
5	1	19	188	66.72	59.34	m	16	main
6	1	19	191	63.51	56.23	f	16	main
7	1	19	241	129.72	114.98	f	16	main
8	1	19	233	133.33	118.97	m	32	main
9	1	19	236	138.05	127.16	m	32	main
10	1	19	222	120.14	109.9	m	36	main
1	2	19	185	47.03	43.44	f	20	main
2	2	19	213	89.44	82.02	m	20	main
3	2	19	219	89.35	79.22	m	20	main
4	2	19	227	129.08	116.64	f	20	main
5	2	19	175	57.14	50.62	m	16	main
6	2	19	177	53.45	47.38	m	12	main
7	2	19	182	58.45	51.78	m	16	main
8	2	19	199	78.72	68.87	m	16	main
9	2	19	214	94.59	84.22	f	28	main
1	3	19	175	55.24	47.8	m	20	main
2	3	19	187	70.33	61.58	m	16	main
3	3	19	204	82.44	75.41	m	20	main
4	3	19	227	118.62	104.95	m	28	main
5	3	19	235	123.46	112.8	f	28	main
6	3	19	217	101.45	91.77	m	24	main
7	3	19	182	67.28	57.64	f	24	main
8	3	19	236	137	120.02	f	36	main
9	3	19	229	126.16	114.73	f	40	main
10	3	19	238	142.85	129.35	m	40	main
1	1	16	182	53.49	48.24	m	48	main
2	1	16	228	108.78	101.14	m	64	main
3	1	16	209	83.07	77.17	f	56	main
4	1	16	212	96.22	88.74	m	56	main
5	1	16	188	68.89	61.31	f	56	main
6	1	16	186	67.15	59.41	m	72	main
7	1	16	222	124.97	109.15	m	72	main
8	1	16	234	134.49	124.65	f	72	main
9	1	16	229	130.97	114.29	m	72	main
10	1	16	237	135.74	122.3	f	73	main
1	2	16	221	102.08	93.6	m	48	main
2	2	16	188	51.64	47.38	m	52	main
3	2	16	193	79.47	71.44	m	56	main
4	2	16	191	59.45	53.57	f	68	main
5	2	16	209	86.08	77	f	72	main
6	2	16	237	136.29	120.98	f	72	main
7	2	16	210	104.5	89.8	m	73	main
8	2	16	210	92.7	85.7	f	73	main
9	2	16	242	148.76	135.16	m	73	main
10	2	16	234	131.17	118.93	m	73	main
1	3	16	189	60.85	54.17	f	40	main
2	3	16	191	68.12	59.76	m	48	main
3	3	16	183	61.7	54.85	m	68	main
4	3	16	246	145.13	129.75	m	72	main
5	3	16	232	96.76	89.42	f	73	main
6	3	16	228	111.9	102.46	f	73	main
7	3	16	236	129.09	121.85	m	73	main
8	3	16	244	142.81	134.64	m	73	main
9	3	16	194	70.79	65.12	f	73	main
10	3	16	222	110.19	103.23	f	73	main
1	1	13	248	165.7	147.06	f	73	main
2	1	13	234	139.79	126.89	m	73	main
3	1	13	240	173.04	157.72	m	73	main
4	1	13	226	123.85	115.07	m	73	main
5	1	13	265	204.7	188.28	f	73	main
6	1	13	231	137.45	124.48	m	73	main
7	1	13	234	126.36	116.24	m	73	main
8	1	13	229	123.03	110.1	m	73	main
9	1	13	200	88.05	78.83	m	73	main
10	1	13	186	67.36	60.01	f	73	main
1	2	13	254	162.65	146.78	m	73	main
2	2	13	233	136.7	122.1	m	73	main
3	2	13	238	154.6	136.8	m	73	main
4	2	13	183	68.4	61.2	f	73	main
5	2	13	248	167.9	148.6	f	73	main
6	2	13	216	115.7	103.1	f	73	main
7	2	13	237	162.5	144.4	m	73	main
8	2	13	210	94.3	82.6	m	73	main
9	2	13	217	113.3	100.2	f	73	main
10	2	13	224	138	121.2	m	73	main
1	3	13	197	88.5	79.2	f	73	main
2	3	13	243	177	155	m	73	main
3	3	13	188	72	63.6	f	73	main
4	3	13	236	155	137.8	f	73	main
5	3	13	229	126.3	111	m	73	main
6	3	13	236	130.1	117.8	m	73	main
7	3	13	238	152.5	135.2	m	73	main
8	3	13	214	100.9	89	m	73	main
9	3	13	240	153.4	136.5	m	73	main
10	3	13	220	109	96.7	f	73	main
1	1	10	215	102.79	92.55	m	73	main
2	1	10	238	150.9	139.14	f	73	main
3	1	10	245	176.83	162.59	f	73	main
4	1	10	193	80.63	74.06	f	73	main
5	1	10	209	95.05	86.87	m	73	main
6	1	10	226	129.11	119.52	m	73	main
7	1	10	241	154.51	141.95	m	73	main
8	1	10	183	67.79	60.81	f	73	main
9	1	10	230	132.99	123.89	f	73	main
10	1	10	192	74.04	66.6	m	73	main
1	2	10	241	153.92	138.69	m	73	main
2	2	10	263	218.7	192	f	73	main
3	2	10	255	176.2	159.2	m	73	main
4	2	10	199	89.1	80.1	f	73	main
5	2	10	230	149.5	133	m	73	main
6	2	10	190	67.2	60.8	f	73	main
7	2	10	232	139.4	127.7	m	73	main
8	2	10	202	87	78.1	f	73	main
9	2	10	184	73.7	64.9	f	73	main
10	2	10	239	165.4	146.9	m	73	main
1	3	10	228	118.92	106.53	m	73	main
2	3	10	246	177.9	159.4	m	73	main
3	3	10	249	186.7	167.3	f	73	main
4	3	10	226	137.4	123.2	m	73	main
5	3	10	198	82.5	74.1	f	73	main
6	3	10	196	77	70.9	f	73	main
7	3	10	241	145.1	131.2	m	73	main
8	3	10	217	110.7	100.2	m	73	main
9	3	10	167	53	46.8	f	73	main
10	3	10	231	132.2	119.1	m	73	main
1	1	0	188	72.68	65.34	f	73	main
2	1	0	256	208.07	192.94	f	73	main
3	1	0	214	125.23	116.77	f	73	main
4	1	0	242	158.75	150.25	f	73	main
5	1	0	192	77.67	73.39	m	73	main
6	1	0	241	168.66	160.69	f	73	main
7	1	0	224	115.71	110.24	f	73	main
8	1	0	236	145.77	136.34	f	73	main
9	1	0	209	104.38	96.8	f	73	main
10	1	0	204	89.18	83.24	m	73	main
1	2	0	213	106.53	96.14	m	73	main
2	2	0	230	150.1	137.4	f	73	main
3	2	0	208	108.5	96.6	f	73	main
4	2	0	173	59.9	54.4	f	73	main
5	2	0	243	168.3	152.9	f	73	main
6	2	0	179	65.4	58.2	f	73	main
7	2	0	197	82	74	f	73	main
8	2	0	235	150.7	139.2	f	73	main
9	2	0	241	169.6	154.9	f	73	main
10	2	0	202	93.3	84.5	m	73	main
1	3	0	262	204.2	184.1	m	73	main
2	3	0	214	100.2	91.3	m	73	main
3	3	0	241	154.8	142.7	m	73	main
4	3	0	221	124.8	112.1	f	73	main
5	3	0	206	103.2	93.8	f	73	main
6	3	0	191	78.1	70.6	f	73	main
7	3	0	223	134.7	122.6	m	73	main
8	3	0	200	89.9	80.5	m	73	main
9	3	0	191	73.1	66.4	m	73	main
10	3	0	200	89.1	79.6	m	73	main

## Sheet: ExperimentMetadata
Columns	Description
FishID	Fish identification number within each tank (1-10)
Rep	Aquarium replicate number (1-3 for the main experiment and 1 for the pilot experiment)
Sal.psu	Target salinity for each aquarium
FL.mm	Fork length of individual fish, measured to the nearest mm
Wt.g	Wet weight of individual fish, measured to the nearest 0.01 g
EvisWt.g	Eviscerated weight of individual fish, measured to the nearest 0.01 g
Sex	Sex of the individual fish (m = male; f = female)
Hr	Hours since the target salinity was reached, when a fish was designated dead. 73 hours means that fish was alive at the end of the 72-hour experiment
Expt	Whether the trial was pilot or the main experiment
Note:	NA means data were not available

## Sheet: SurveyData
FL.mm	SYSTEM	SALINITY.psu
93	JA	0.3
98	JA	0.3
100	JA	0.3
105	JA	0.3
106	JA	0.3
107	JA	0.3
112	JA	0.3
113	JA	0.3
113	JA	0.3
121	JA	0.3
124	JA	0.3
128	JA	0.3
126	JA	0.2
93	JA	0
97	JA	0
98	JA	0
98	JA	0
98	JA	0
100	JA	0
103	JA	0
103	JA	0
103	JA	0
103	JA	0
104	JA	0
106	JA	0
106	JA	0
107	JA	0
109	JA	0
110	JA	0
111	JA	0
113	JA	0
120	JA	0
189	JA	1.5
208	JA	1.5
211	JA	1.5
229	JA	0
90	JA	0
95	JA	0
128	JA	0
136	JA	0
152	JA	0
152	JA	0
138	JA	0
94	JA	0
97	JA	0
99	JA	0
296	JA	0
308	JA	0
107	JA	0
113	JA	0
116	JA	0
118	JA	0
119	JA	0
120	JA	0
120	JA	0
120	JA	0
127	JA	0
128	JA	0
128	JA	0
128	JA	0
129	JA	0
130	JA	0
132	JA	0
133	JA	0
134	JA	0
138	JA	0
138	JA	0
138	JA	0
142	JA	0
146	JA	0
151	JA	0
213	JA	0.2
111	JA	0
81	JA	0
104	JA	0
110	JA	0
111	JA	0
114	JA	0
116	JA	0
118	JA	0
119	JA	0
124	JA	0
125	JA	0
126	JA	0
128	JA	0
130	JA	0
130	JA	0
138	JA	0
163	JA	0
170	JA	0
181	JA	0
184	JA	0
185	JA	0
187	JA	0
188	JA	0
188	JA	0
192	JA	0
193	JA	0
196	JA	0
198	JA	0
198	JA	0
200	JA	0
204	JA	0
204	JA	0
207	JA	0
208	JA	0
209	JA	0
210	JA	0
211	JA	0
211	JA	0
212	JA	0
213	JA	0
216	JA	0
218	JA	0
218	JA	0
220	JA	0
222	JA	0
223	JA	0
223	JA	0
224	JA	0
226	JA	0
229	JA	0
234	JA	0
234	JA	0
234	JA	0
234	JA	0
234	JA	0
235	JA	0
237	JA	0
237	JA	0
242	JA	0
254	JA	0
228	JA	0
239	JA	0
220	JA	0
217	JA	1
225	JA	1
226	JA	1.8
164	JA	1.6
171	JA	1.6
205	JA	1.6
213	JA	1.6
226	JA	1.6
297	JA	1.6
288	JA	0.3
133	JA	0.1
134	JA	0.1
135	JA	0.1
135	JA	0.1
135	JA	0.1
139	JA	0.1
141	JA	0.1
155	JA	0.1
190	JA	0.1
197	JA	0.1
204	JA	0.1
207	JA	0.1
207	JA	0.1
217	JA	0.1
242	JA	0.1
205	JA	1.2
143	JA	0
144	JA	0
208	JA	0
212	JA	0
248	JA	0
272	JA	0
173	JA	0
215	JA	0
217	JA	0
244	JA	0
248	JA	0
250	JA	0
258	JA	0
274	JA	0
276	JA	0
289	JA	0
191	JA	0
205	JA	0
207	JA	0
207	JA	0
211	JA	0
213	JA	0
215	JA	0
215	JA	0
219	JA	0
220	JA	0
220	JA	0
221	JA	0
221	JA	0
222	JA	0
225	JA	0
228	JA	0
229	JA	0
230	JA	0
233	JA	0
233	JA	0
238	JA	0
239	JA	0
239	JA	0
241	JA	0
256	JA	0
262	JA	0
264	JA	0
278	JA	0
282	JA	0
286	JA	0
287	JA	0
292	JA	0
331	JA	0
332	JA	0
333	JA	0
129	JA	0.1
228	JA	0.1
238	JA	0.1
136	JA	0.1
208	JA	0.1
215	JA	0.1
232	JA	0.1
244	JA	0.1
257	JA	0.1
112	JA	0
115	JA	0
162	JA	0
194	JA	0
208	JA	0
214	JA	0
218	JA	0
225	JA	0
226	JA	0
252	JA	0
103	JA	0.1
103	JA	0.1
104	JA	0.1
104	JA	0.1
111	JA	0.1
111	JA	0.1
116	JA	0.1
116	JA	0.1
124	JA	0.1
124	JA	0.1
140	JA	0.1
140	JA	0.1
144	JA	0.1
144	JA	0.1
186	JA	0.1
186	JA	0.1
210	JA	0.1
210	JA	0.1
210	JA	0.1
210	JA	0.1
212	JA	0.1
212	JA	0.1
213	JA	0.1
213	JA	0.1
216	JA	0.1
216	JA	0.1
218	JA	0.1
218	JA	0.1
220	JA	0.1
220	JA	0.1
222	JA	0.1
222	JA	0.1
223	JA	0.1
223	JA	0.1
224	JA	0.1
224	JA	0.1
225	JA	0.1
225	JA	0.1
227	JA	0.1
227	JA	0.1
228	JA	0.1
228	JA	0.1
229	JA	0.1
229	JA	0.1
230	JA	0.1
230	JA	0.1
232	JA	0.1
232	JA	0.1
232	JA	0.1
232	JA	0.1
237	JA	0.1
237	JA	0.1
239	JA	0.1
239	JA	0.1
240	JA	0.1
240	JA	0.1
241	JA	0.1
241	JA	0.1
241	JA	0.1
241	JA	0.1
250	JA	0.1
250	JA	0.1
254	JA	0.1
254	JA	0.1
260	JA	0.1
260	JA	0.1
261	JA	0.1
261	JA	0.1
263	JA	0.1
263	JA	0.1
271	JA	0.1
271	JA	0.1
278	JA	0.1
278	JA	0.1
283	JA	0.1
283	JA	0.1
284	JA	0.1
284	JA	0.1
290	JA	0.1
290	JA	0.1
292	JA	0.1
292	JA	0.1
294	JA	0.1
294	JA	0.1
300	JA	0.1
300	JA	0.1
365	JA	0.1
365	JA	0.1
175	JA	0
224	JA	1.8
244	JA	1.8
252	JA	1.8
287	JA	1.8
296	JA	1.8
248	JA	0.3
291	JA	0.3
82	JA	0.7
86	JA	0.7
116	JA	0.7
122	JA	0.7
163	JA	0.7
166	JA	0.7
166	JA	0.7
175	JA	0.7
187	JA	0.7
200	JA	0.7
204	JA	0.7
208	JA	0.7
208	JA	0.7
212	JA	0.7
220	JA	0.7
224	JA	0.7
229	JA	0.7
259	JA	0.7
271	JA	0.7
275	JA	0.7
295	JA	0.8
85	JA	0.1
91	JA	0.1
103	JA	0.1
104	JA	0.1
104	JA	0.1
116	JA	0.1
124	JA	0.1
87	JA	0.1
118	JA	0.1
187	JA	0.1
110	JA	0
204	JA	0
172	JA	0
172	JA	0
172	JA	0
180	JA	0
180	JA	0
180	JA	0
181	JA	0
181	JA	0
181	JA	0
182	JA	0
182	JA	0
182	JA	0
185	JA	0
185	JA	0
185	JA	0
186	JA	0
186	JA	0
186	JA	0
189	JA	0
189	JA	0
189	JA	0
193	JA	0
193	JA	0
193	JA	0
193	JA	0
193	JA	0
193	JA	0
193	JA	0
196	JA	0
196	JA	0
196	JA	0
196	JA	0
196	JA	0
196	JA	0
196	JA	0
200	JA	0
200	JA	0
200	JA	0
201	JA	0
201	JA	0
201	JA	0
202	JA	0
202	JA	0
202	JA	0
205	JA	0
205	JA	0
205	JA	0
207	JA	0
207	JA	0
207	JA	0
224	JA	0
224	JA	0
224	JA	0
226	JA	0
226	JA	0
226	JA	0
226	JA	0
226	JA	0
226	JA	0
226	JA	0
231	JA	0
231	JA	0
231	JA	0
232	JA	0
232	JA	0
232	JA	0
249	JA	0
249	JA	0
249	JA	0
251	JA	0
251	JA	0
251	JA	0
252	JA	0
252	JA	0
252	JA	0
262	JA	0
262	JA	0
262	JA	0
263	JA	0
263	JA	0
263	JA	0
265	JA	0
265	JA	0
265	JA	0
265	JA	0
265	JA	0
265	JA	0
265	JA	0
270	JA	0
270	JA	0
270	JA	0
270	JA	0
270	JA	0
270	JA	0
270	JA	0
274	JA	0
274	JA	0
274	JA	0
275	JA	0
275	JA	0
275	JA	0
278	JA	0
278	JA	0
278	JA	0
283	JA	0
283	JA	0
283	JA	0
287	JA	0
287	JA	0
287	JA	0
294	JA	0
294	JA	0
294	JA	0
296	JA	0
296	JA	0
296	JA	0
298	JA	0
298	JA	0
298	JA	0
299	JA	0
299	JA	0
299	JA	0
299	JA	0
299	JA	0
299	JA	0
299	JA	0
309	JA	0
309	JA	0
309	JA	0
322	JA	0
322	JA	0
322	JA	0
334	JA	0
334	JA	0
334	JA	0
336	JA	0
336	JA	0
336	JA	0
227	JA	0.1
161	JA	0
162	JA	0
167	JA	0
178	JA	0
180	JA	0
181	JA	0
181	JA	0
194	JA	0
199	JA	0
201	JA	5.1
204	JA	5.1
205	JA	5.1
207	JA	5.1
210	JA	5.1
215	JA	5.1
216	JA	5.1
233	JA	5.1
262	JA	5.1
192	JA	3.7
212	JA	3.7
269	JA	3.7
184	JA	3.4
200	JA	3.4
206	JA	3.4
227	JA	3.4
336	JA	3.4
255	JA	2.4
125	JA	0.3
204	JA	0.2
225	JA	0.2
471	JA	0.2
103	JA	0.4
227	JA	0.4
229	JA	0.4
255	JA	0.4
100	JA	0.2
105	JA	0.2
110	JA	0.2
111	JA	0.2
111	JA	0.2
112	JA	0.2
112	JA	0.2
112	JA	0.2
112	JA	0.2
117	JA	0.2
117	JA	0.2
117	JA	0.2
118	JA	0.2
119	JA	0.2
119	JA	0.2
121	JA	0.2
121	JA	0.2
122	JA	0.2
125	JA	0.2
128	JA	0.2
133	JA	0.2
141	JA	0.2
169	JA	0.2
173	JA	0.2
179	JA	0.2
181	JA	0.2
183	JA	0.2
185	JA	0.2
185	JA	0.2
186	JA	0.2
189	JA	0.2
189	JA	0.2
189	JA	0.2
190	JA	0.2
191	JA	0.2
191	JA	0.2
191	JA	0.2
191	JA	0.2
192	JA	0.2
192	JA	0.2
195	JA	0.2
197	JA	0.2
197	JA	0.2
201	JA	0.2
201	JA	0.2
203	JA	0.2
203	JA	0.2
204	JA	0.2
205	JA	0.2
205	JA	0.2
209	JA	0.2
209	JA	0.2
210	JA	0.2
211	JA	0.2
211	JA	0.2
211	JA	0.2
211	JA	0.2
211	JA	0.2
211	JA	0.2
212	JA	0.2
212	JA	0.2
218	JA	0.2
225	JA	0.2
225	JA	0.2
225	JA	0.2
227	JA	0.2
227	JA	0.2
229	JA	0.2
235	JA	0.2
245	JA	0.2
250	JA	0.2
256	JA	0.2
274	JA	0.2
289	JA	0.2
183	JA	7.4
188	JA	7.4
201	JA	7.4
204	JA	7.4
206	JA	7.4
206	JA	7.4
211	JA	7.4
215	JA	7.4
217	JA	7.4
217	JA	7.4
217	JA	7.4
218	JA	7.4
220	JA	7.4
249	JA	7.4
251	JA	7.4
269	JA	7.4
279	JA	7.4
204	JA	2.3
117	JA	1.1
130	JA	1.1
138	JA	1.1
170	JA	1.1
173	JA	1.1
183	JA	1.1
185	JA	1.1
187	JA	1.1
188	JA	1.1
188	JA	1.1
195	JA	1.1
201	JA	1.1
202	JA	1.1
203	JA	1.1
204	JA	1.1
211	JA	1.1
211	JA	1.1
211	JA	1.1
213	JA	1.1
213	JA	1.1
216	JA	1.1
218	JA	1.1
219	JA	1.1
223	JA	1.1
223	JA	1.1
227	JA	1.1
257	JA	1.1
265	JA	1.1
265	JA	1.1
268	JA	1.1
277	JA	1.1
279	JA	1.1
292	JA	1.1
299	JA	1.1
302	JA	1.1
129	JA	1.1
214	JA	1.1
215	JA	1.1
132	JA	0.3
132	JA	0.3
139	JA	0.3
139	JA	0.3
139	JA	0.3
140	JA	0.3
140	JA	0.3
144	JA	0.3
144	JA	0.3
144	JA	0.3
144	JA	0.3
144	JA	0.3
144	JA	0.3
144	JA	0.3
145	JA	0.3
145	JA	0.3
145	JA	0.3
147	JA	0.3
147	JA	0.3
149	JA	0.3
149	JA	0.3
150	JA	0.3
150	JA	0.3
151	JA	0.3
151	JA	0.3
152	JA	0.3
152	JA	0.3
153	JA	0.3
153	JA	0.3
156	JA	0.3
156	JA	0.3
166	JA	0.3
166	JA	0.3
178	JA	0.3
178	JA	0.3
186	JA	0.3
186	JA	0.3
190	JA	0.3
190	JA	0.3
190	JA	0.3
192	JA	0.3
192	JA	0.3
192	JA	0.3
200	JA	0.3
200	JA	0.3
202	JA	0.3
202	JA	0.3
202	JA	0.3
202	JA	0.3
202	JA	0.3
205	JA	0.3
205	JA	0.3
205	JA	0.3
210	JA	0.3
210	JA	0.3
211	JA	0.3
211	JA	0.3
211	JA	0.3
211	JA	0.3
211	JA	0.3
214	JA	0.3
214	JA	0.3
216	JA	0.3
216	JA	0.3
217	JA	0.3
217	JA	0.3
218	JA	0.3
218	JA	0.3
231	JA	0.3
231	JA	0.3
145	JA	0.6
150	JA	0.6
162	JA	0.6
168	JA	0.6
168	JA	0.6
174	JA	0.6
179	JA	0.6
186	JA	0.6
54	JA	0.1
57	JA	0.1
61	JA	0.1
61	JA	0.1
61	JA	0.1
62	JA	0.1
63	JA	0.1
65	JA	0.1
65	JA	0.1
65	JA	0.1
68	JA	0.1
68	JA	0.1
68	JA	0.1
69	JA	0.1
70	JA	0.1
70	JA	0.1
70	JA	0.1
70	JA	0.1
70	JA	0.1
70	JA	0.1
71	JA	0.1
71	JA	0.1
71	JA	0.1
71	JA	0.1
71	JA	0.1
71	JA	0.1
72	JA	0.1
72	JA	0.1
72	JA	0.1
74	JA	0.1
75	JA	0.1
75	JA	0.1
75	JA	0.1
76	JA	0.1
76	JA	0.1
76	JA	0.1
76	JA	0.1
77	JA	0.1
77	JA	0.1
77	JA	0.1
77	JA	0.1
80	JA	0.1
80	JA	0.1
80	JA	0.1
80	JA	0.1
80	JA	0.1
80	JA	0.1
83	JA	0.1
85	JA	0.1
168	JA	0.1
171	JA	0.1
212	JA	0.1
215	JA	0.1
215	JA	0.1
215	JA	0.1
220	JA	0.1
226	JA	0.1
230	JA	0.1
243	JA	0.1
170	JA	5.1
174	JA	5.1
181	JA	5.1
181	JA	5.1
185	JA	5.1
208	JA	5.1
86	JA	3.4
91	JA	3.4
92	JA	3.4
98	JA	3.4
98	JA	3.4
100	JA	3.4
147	JA	3.4
149	JA	3.4
149	JA	3.4
162	JA	3.4
164	JA	3.4
176	JA	3.4
178	JA	3.4
179	JA	3.4
184	JA	3.4
195	JA	3.4
203	JA	3.4
226	JA	3.4
157	JA	6.5
175	JA	6.5
181	JA	6.5
181	JA	6.5
185	JA	6.5
185	JA	6.5
187	JA	6.5
187	JA	6.5
187	JA	6.5
188	JA	6.5
188	JA	6.5
191	JA	6.5
191	JA	6.5
192	JA	6.5
192	JA	6.5
195	JA	6.5
197	JA	6.5
197	JA	6.5
197	JA	6.5
199	JA	6.5
199	JA	6.5
200	JA	6.5
203	JA	6.5
112	JA	4.7
115	JA	4.7
131	JA	4.7
152	JA	4.7
184	JA	4.7
184	JA	4.7
191	JA	4.7
196	JA	4.7
197	JA	4.7
199	JA	4.7
202	JA	4.7
209	JA	4.7
212	JA	4.7
218	JA	4.7
160	JA	4.4
168	JA	4.4
169	JA	4.4
175	JA	4.4
181	JA	4.4
183	JA	4.4
184	JA	4.4
185	JA	4.4
186	JA	4.4
187	JA	4.4
189	JA	4.4
189	JA	4.4
191	JA	4.4
191	JA	4.4
191	JA	4.4
192	JA	4.4
193	JA	4.4
195	JA	4.4
195	JA	4.4
195	JA	4.4
195	JA	4.4
196	JA	4.4
197	JA	4.4
199	JA	4.4
199	JA	4.4
199	JA	4.4
200	JA	4.4
202	JA	4.4
203	JA	4.4
206	JA	4.4
207	JA	4.4
208	JA	4.4
209	JA	4.4
212	JA	4.4
213	JA	4.4
215	JA	4.4
220	JA	4.4
226	JA	4.4
227	JA	4.4
197	JA	3.1
77	JA	0.1
81	JA	0.1
82	JA	0.1
83	JA	0.1
87	JA	0.1
87	JA	0.1
87	JA	0.1
88	JA	0.1
91	JA	0.1
91	JA	0.1
96	JA	0.1
96	JA	0.1
97	JA	0.1
99	JA	0.1
103	JA	0.1
103	JA	0.1
106	JA	0.1
110	JA	0.1
112	JA	0.1
112	JA	0.1
113	JA	0.1
122	JA	0.1
127	JA	0.1
131	JA	0.1
164	JA	0.1
65	JA	0.1
83	JA	0.1
83	JA	0.1
83	JA	0.1
97	JA	0.1
98	JA	0.1
111	JA	0.1
120	JA	0.1
127	JA	0.1
137	JA	0.1
280	JA	0.1
78	JA	1
93	JA	1
79	JA	0.3
82	JA	0.3
253	JA	0.3
148	JA	0.1
199	JA	0.1
98	JA	0.1
140	JA	0.1
177	JA	0.1
181	JA	0.1
192	JA	0.1
205	JA	0.1
211	JA	0.1
212	JA	0.1
227	JA	0.1
251	JA	0.1
261	JA	0.1
275	JA	0.1
278	JA	0.1
298	JA	0.1
302	JA	0.1
327	JA	0.1
330	JA	0.1
346	JA	0.1
283	JA	0.8
119	JA	0.1
129	JA	0.1
139	JA	0.1
205	JA	0.1
100	JA	0.1
103	JA	0.1
290	JA	0.1
291	JA	0.1
357	JA	0.1
388	JA	0.1
79	JA	0.1
92	JA	0.1
174	JA	0.1
176	JA	0.1
192	JA	0.1
198	JA	0.1
218	JA	0.1
253	JA	0.1
262	JA	0.1
271	JA	0.1
303	JA	0.1
129	JA	0.2
85	JA	0.1
92	JA	0.1
191	JA	0.1
191	JA	0.1
192	JA	0.1
195	JA	0.1
209	JA	0.1
84	JA	0.1
86	JA	0.1
92	JA	0.1
92	JA	0.1
95	JA	0.1
100	JA	0.1
103	JA	0.1
109	JA	0.1
111	JA	0.1
113	JA	0.1
121	JA	0.1
125	JA	0.1
126	JA	0.1
131	JA	0.1
131	JA	0.1
132	JA	0.1
139	JA	0.1
153	JA	0.1
191	JA	0.1
191	JA	0.1
206	JA	0.1
212	JA	0.1
213	JA	0.1
217	JA	0.1
244	JA	0.1
280	JA	0.1
270	JA	3.2
60	JA	0.1
71	JA	0.1
81	JA	0.1
85	JA	0.1
95	JA	0.1
95	JA	0.1
98	JA	0.1
103	JA	0.1
117	JA	0.1
122	JA	0.1
123	JA	0.1
129	JA	0.1
137	JA	0.1
159	JA	0.1
173	JA	0.1
197	JA	0.1
203	JA	0.1
204	JA	0.1
262	JA	0.1
181	JA	0.1
77	JA	0.1
238	JA	0.1
289	JA	0.1
91	JA	0.1
93	JA	0.1
98	JA	0.1
117	JA	0.1
122	JA	0.1
125	JA	0.1
125	JA	0.1
132	JA	0.1
161	JA	0.1
211	JA	0.1
215	JA	0.1
215	JA	0.1
222	JA	0.1
225	JA	0.1
257	JA	0.1
271	JA	0.1
174	JA	1.2
187	JA	1.2
191	JA	1.2
192	JA	1.2
197	JA	1.2
200	JA	1.2
205	JA	1.2
139	JA	0.2
178	JA	0.2
189	JA	0.2
191	JA	0.2
196	JA	0.2
112	JA	0.8
118	JA	0.8
119	JA	0.8
119	JA	0.8
122	JA	0.8
123	JA	0.8
124	JA	0.8
125	JA	0.8
130	JA	0.8
133	JA	0.8
133	JA	0.8
136	JA	0.8
136	JA	0.8
136	JA	0.8
138	JA	0.8
138	JA	0.8
138	JA	0.8
143	JA	0.8
143	JA	0.8
145	JA	0.8
145	JA	0.8
145	JA	0.8
148	JA	0.8
148	JA	0.8
150	JA	0.8
153	JA	0.8
154	JA	0.8
154	JA	0.8
161	JA	0.8
162	JA	0.8
162	JA	0.8
133	JA	0.3
134	JA	0.3
137	JA	0.3
143	JA	0.3
146	JA	0.3
150	JA	0.3
158	JA	0.3
161	JA	0.3
163	JA	0.3
181	JA	0.3
185	JA	0.3
185	JA	0.3
196	JA	0.3
198	JA	0.3
201	JA	0.3
203	JA	0.3
203	JA	0.3
204	JA	0.3
213	JA	0.3
213	JA	0.3
213	JA	0.3
218	JA	0.3
220	JA	0.3
220	JA	0.3
223	JA	0.3
223	JA	0.3
216	JA	0.5
92	JA	0.1
115	JA	0.1
138	JA	0.1
143	JA	0.1
199	JA	0.1
211	JA	0.1
213	JA	0.1
216	JA	0.1
223	JA	0.1
223	JA	0.1
265	JA	0.1
268	JA	0.1
272	JA	0.1
418	JA	0.1
422	JA	0.1
451	JA	0.1
125	JA	0.4
131	JA	0.4
150	JA	0.4
151	JA	0.4
158	JA	0.4
193	JA	2.5
195	JA	2.5
196	JA	2.5
242	JA	2.5
247	JA	2.5
145	JA	1.8
152	JA	1.8
158	JA	1.8
158	JA	1.8
166	JA	1.8
167	JA	1.8
180	JA	1.8
181	JA	1.8
188	JA	1.8
189	JA	1.8
118	JA	0.5
118	JA	0.5
118	JA	0.5
137	JA	0.5
137	JA	0.5
137	JA	0.5
138	JA	0.5
138	JA	0.5
138	JA	0.5
143	JA	0.5
143	JA	0.5
143	JA	0.5
145	JA	0.5
145	JA	0.5
145	JA	0.5
145	JA	0.5
145	JA	0.5
150	JA	0.5
150	JA	0.5
150	JA	0.5
152	JA	0.5
152	JA	0.5
152	JA	0.5
155	JA	0.5
155	JA	0.5
155	JA	0.5
163	JA	0.5
163	JA	0.5
163	JA	0.5
163	JA	0.5
163	JA	0.5
164	JA	0.5
164	JA	0.5
164	JA	0.5
170	JA	0.5
170	JA	0.5
170	JA	0.5
174	JA	0.5
174	JA	0.5
174	JA	0.5
174	JA	0.5
174	JA	0.5
175	JA	0.5
175	JA	0.5
175	JA	0.5
176	JA	0.5
176	JA	0.5
176	JA	0.5
176	JA	0.5
176	JA	0.5
177	JA	0.5
177	JA	0.5
177	JA	0.5
179	JA	0.5
179	JA	0.5
179	JA	0.5
180	JA	0.5
180	JA	0.5
180	JA	0.5
180	JA	0.5
180	JA	0.5
181	JA	0.5
181	JA	0.5
181	JA	0.5
189	JA	0.5
189	JA	0.5
189	JA	0.5
191	JA	0.5
191	JA	0.5
191	JA	0.5
191	JA	0.5
191	JA	0.5
191	JA	0.5
191	JA	0.5
191	JA	0.5
192	JA	0.5
192	JA	0.5
192	JA	0.5
194	JA	0.5
194	JA	0.5
194	JA	0.5
200	JA	0.5
200	JA	0.5
200	JA	0.5
209	JA	0.5
209	JA	0.5
209	JA	0.5
212	JA	0.5
212	JA	0.5
212	JA	0.5
216	JA	0.5
216	JA	0.5
216	JA	0.5
219	JA	0.5
219	JA	0.5
219	JA	0.5
223	JA	0.5
223	JA	0.5
223	JA	0.5
223	JA	0.5
223	JA	0.5
225	JA	0.5
225	JA	0.5
225	JA	0.5
238	JA	0.5
238	JA	0.5
238	JA	0.5
239	JA	0.5
239	JA	0.5
239	JA	0.5
239	JA	0.5
239	JA	0.5
248	JA	0.5
248	JA	0.5
248	JA	0.5
253	JA	0.5
253	JA	0.5
253	JA	0.5
198	JA	2.5
151	JA	2
200	JA	2
477	JA	4.4
154	JA	1.3
155	JA	1.3
157	JA	1.3
166	JA	1.3
170	JA	1.3
172	JA	1.3
175	JA	1.3
181	JA	1.3
186	JA	1.3
186	JA	1.3
186	JA	1.3
189	JA	1.3
192	JA	1.3
194	JA	1.3
196	JA	1.3
198	JA	1.3
202	JA	1.3
209	JA	1.3
249	JA	1.3
90	JA	0.7
93	JA	0.7
100	JA	0.7
104	JA	0.7
142	JA	0.7
148	JA	0.7
149	JA	0.7
152	JA	0.7
157	JA	0.7
160	JA	0.7
161	JA	0.7
164	JA	0.7
164	JA	0.7
166	JA	0.7
169	JA	0.7
171	JA	0.7
171	JA	0.7
171	JA	0.7
171	JA	0.7
179	JA	0.7
179	JA	0.7
183	JA	0.7
184	JA	0.7
185	JA	0.7
188	JA	0.7
193	JA	0.7
194	JA	0.7
196	JA	0.7
200	JA	0.7
200	JA	0.7
203	JA	0.7
216	JA	0.7
216	JA	0.7
217	JA	0.7
241	JA	0.7
188	JA	3.5
198	JA	3.5
207	JA	3.5
207	JA	3.5
209	JA	3.5
221	JA	3.5
234	JA	3.5
168	JA	1.7
168	JA	1.7
249	JA	1.7
85	JA	0.2
188	JA	0.2
215	JA	0.2
218	JA	0.2
227	JA	0.2
83	JA	0.2
94	JA	0.2
97	JA	0.2
98	JA	0.2
100	JA	0.2
105	JA	0.2
123	JA	0.2
173	JA	0.2
177	JA	0.2
187	JA	0.2
191	JA	0.2
219	JA	0.2
96	JA	0.2
98	JA	0.2
92	JA	0.1
197	JA	0.1
228	JA	0.1
55	JA	0.1
79	JA	0.1
86	JA	0.1
90	JA	0.1
95	JA	0.1
96	JA	0.1
97	JA	0.1
98	JA	0.1
98	JA	0.1
98	JA	0.1
103	JA	0.1
103	JA	0.1
109	JA	0.1
111	JA	0.1
122	JA	0.1
143	JA	0.1
177	JA	0.1
181	JA	0.1
181	JA	0.1
181	JA	0.1
182	JA	0.1
183	JA	0.1
187	JA	0.1
191	JA	0.1
191	JA	0.1
192	JA	0.1
193	JA	0.1
193	JA	0.1
193	JA	0.1
194	JA	0.1
199	JA	0.1
200	JA	0.1
205	JA	0.1
207	JA	0.1
208	JA	0.1
208	JA	0.1
214	JA	0.1
216	JA	0.1
217	JA	0.1
227	JA	0.1
301	JA	0.1
97	JA	0.2
185	JA	0.2
196	JA	0.2
73	JA	0.2
86	JA	0.2
93	JA	0.2
95	JA	0.2
96	JA	0.2
98	JA	0.2
101	JA	0.2
102	JA	0.2
104	JA	0.2
104	JA	0.2
111	JA	0.2
112	JA	0.2
117	JA	0.2
167	JA	0.2
181	JA	0.2
199	JA	0.2
228	JA	0.2
75	JA	0.1
79	JA	0.1
80	JA	0.1
86	JA	0.1
91	JA	0.1
92	JA	0.1
92	JA	0.1
95	JA	0.1
96	JA	0.1
98	JA	0.1
98	JA	0.1
100	JA	0.1
100	JA	0.1
101	JA	0.1
101	JA	0.1
103	JA	0.1
104	JA	0.1
104	JA	0.1
104	JA	0.1
106	JA	0.1
129	JA	0.1
166	JA	0.1
179	JA	0.1
181	JA	0.1
196	JA	0.1
205	JA	0.1
235	JA	0.1
256	JA	0.1
181	JA	0.7
188	JA	0.7
200	JA	0.7
108	JA	0.2
112	JA	0.2
114	JA	0.2
116	JA	0.2
116	JA	0.2
117	JA	0.2
117	JA	0.2
118	JA	0.2
119	JA	0.2
119	JA	0.2
119	JA	0.2
120	JA	0.2
120	JA	0.2
120	JA	0.2
121	JA	0.2
121	JA	0.2
121	JA	0.2
121	JA	0.2
122	JA	0.2
123	JA	0.2
124	JA	0.2
124	JA	0.2
124	JA	0.2
124	JA	0.2
124	JA	0.2
125	JA	0.2
125	JA	0.2
125	JA	0.2
130	JA	0.2
130	JA	0.2
133	JA	0.2
134	JA	0.2
134	JA	0.2
140	JA	0.2
159	JA	0.2
163	JA	0.2
164	JA	0.2
165	JA	0.2
166	JA	0.2
166	JA	0.2
166	JA	0.2
168	JA	0.2
168	JA	0.2
168	JA	0.2
171	JA	0.2
171	JA	0.2
171	JA	0.2
171	JA	0.2
173	JA	0.2
173	JA	0.2
174	JA	0.2
174	JA	0.2
175	JA	0.2
175	JA	0.2
175	JA	0.2
176	JA	0.2
176	JA	0.2
176	JA	0.2
179	JA	0.2
179	JA	0.2
180	JA	0.2
180	JA	0.2
181	JA	0.2
181	JA	0.2
181	JA	0.2
183	JA	0.2
183	JA	0.2
184	JA	0.2
185	JA	0.2
186	JA	0.2
187	JA	0.2
188	JA	0.2
188	JA	0.2
188	JA	0.2
188	JA	0.2
188	JA	0.2
188	JA	0.2
189	JA	0.2
191	JA	0.2
191	JA	0.2
192	JA	0.2
192	JA	0.2
193	JA	0.2
193	JA	0.2
198	JA	0.2
198	JA	0.2
199	JA	0.2
200	JA	0.2
200	JA	0.2
201	JA	0.2
203	JA	0.2
204	JA	0.2
209	JA	0.2
210	JA	0.2
212	JA	0.2
212	JA	0.2
212	JA	0.2
212	JA	0.2
213	JA	0.2
214	JA	0.2
218	JA	0.2
220	JA	0.2
220	JA	0.2
220	JA	0.2
220	JA	0.2
226	JA	0.2
232	JA	0.2
233	JA	0.2
234	JA	0.2
239	JA	0.2
240	JA	0.2
281	JA	0.2
87	JA	0.1
102	JA	0.1
103	JA	0.1
104	JA	0.1
105	JA	0.1
109	JA	0.1
110	JA	0.1
111	JA	0.1
112	JA	0.1
113	JA	0.1
113	JA	0.1
114	JA	0.1
114	JA	0.1
114	JA	0.1
116	JA	0.1
122	JA	0.1
124	JA	0.1
124	JA	0.1
124	JA	0.1
127	JA	0.1
134	JA	0.1
145	JA	0.1
170	JA	0.1
178	JA	0.1
186	JA	0.1
189	JA	0.1
196	JA	0.1
211	JA	0.1
242	JA	0.1
203	JA	0.8
104	JA	0.4
110	JA	0.4
114	JA	0.4
114	JA	0.4
115	JA	0.4
119	JA	0.4
120	JA	0.4
120	JA	0.4
122	JA	0.4
124	JA	0.4
136	JA	0.4
168	JA	0.4
185	JA	0.4
212	JA	0.4
118	JA	0.3
172	JA	0.6
201	JA	0.6
221	JA	0.6
90	JA	0.1
101	JA	0.1
110	JA	0.1
114	JA	0.1
114	JA	0.1
114	JA	0.1
124	JA	0.1
124	JA	0.1
124	JA	0.1
125	JA	0.1
171	JA	0.1
191	JA	0.1
208	JA	2.1
168	JA	0.4
175	JA	0.4
209	JA	0.4
213	JA	0.4
226	JA	0.4
117	JA	0.3
121	JA	0.3
122	JA	0.3
140	JA	0.3
164	JA	0.3
92	JA	0.1
92	JA	0.1
97	JA	0.1
97	JA	0.1
98	JA	0.1
98	JA	0.1
99	JA	0.1
99	JA	0.1
103	JA	0.1
103	JA	0.1
104	JA	0.1
104	JA	0.1
107	JA	0.1
107	JA	0.1
107	JA	0.1
107	JA	0.1
108	JA	0.1
108	JA	0.1
108	JA	0.1
108	JA	0.1
108	JA	0.1
108	JA	0.1
108	JA	0.1
108	JA	0.1
109	JA	0.1
109	JA	0.1
110	JA	0.1
110	JA	0.1
110	JA	0.1
110	JA	0.1
110	JA	0.1
110	JA	0.1
111	JA	0.1
111	JA	0.1
113	JA	0.1
113	JA	0.1
113	JA	0.1
113	JA	0.1
113	JA	0.1
113	JA	0.1
113	JA	0.1
113	JA	0.1
113	JA	0.1
113	JA	0.1
114	JA	0.1
114	JA	0.1
115	JA	0.1
115	JA	0.1
116	JA	0.1
116	JA	0.1
116	JA	0.1
116	JA	0.1
117	JA	0.1
117	JA	0.1
118	JA	0.1
118	JA	0.1
118	JA	0.1
118	JA	0.1
118	JA	0.1
118	JA	0.1
118	JA	0.1
118	JA	0.1
120	JA	0.1
120	JA	0.1
122	JA	0.1
122	JA	0.1
153	JA	0.1
153	JA	0.1
170	JA	0.1
170	JA	0.1
170	JA	0.1
170	JA	0.1
174	JA	0.1
174	JA	0.1
174	JA	0.1
174	JA	0.1
177	JA	0.1
177	JA	0.1
171	JA	0.4
171	JA	0.4
207	JA	0.4
209	JA	0.4
212	JA	0.4
212	JA	0.4
225	JA	0.4
233	JA	0.4
247	JA	0.4
254	JA	0.4
391	JA	0.4
93	JA	0.1
98	JA	0.1
104	JA	0.1
113	JA	0.1
115	JA	0.1
117	JA	0.1
120	JA	0.1
122	JA	0.1
124	JA	0.1
171	JA	0.1
172	JA	0.1
181	JA	0.1
181	JA	0.1
184	JA	0.1
184	JA	0.1
188	JA	0.1
255	JA	0.1
265	JA	0.1
79	JA	0.1
81	JA	0.1
94	JA	0.1
103	JA	0.1
104	JA	0.1
107	JA	0.1
117	JA	0.1
117	JA	0.1
134	JA	0.1
166	JA	0.1
216	JA	0.1
232	JA	0.1
48	JA	0
71	JA	0
77	JA	0
79	JA	0
80	JA	0
81	JA	0
84	JA	0
89	JA	0
91	JA	0
92	JA	0
94	JA	0
96	JA	0
98	JA	0
99	JA	0
100	JA	0
100	JA	0
101	JA	0
101	JA	0
103	JA	0
103	JA	0
105	JA	0
105	JA	0
105	JA	0
112	JA	0
112	JA	0
112	JA	0
112	JA	0
112	JA	0
112	JA	0
114	JA	0
115	JA	0
115	JA	0
118	JA	0
119	JA	0
119	JA	0
131	JA	0
132	JA	0
145	JA	0
163	JA	0
192	JA	0
223	JA	0
260	JA	0
262	JA	0
315	JA	0
77	JA	0
81	JA	0
83	JA	0
86	JA	0
90	JA	0
94	JA	0
96	JA	0
100	JA	0
104	JA	0
110	JA	0
111	JA	0
111	JA	0
112	JA	0
114	JA	0
114	JA	0
114	JA	0
118	JA	0
118	JA	0
123	JA	0
123	JA	0
127	JA	0
149	JA	0
60	JA	0
60	JA	0
60	JA	0
71	JA	0
71	JA	0
72	JA	0
72	JA	0
73	JA	0
73	JA	0
77	JA	0
77	JA	0
78	JA	0
78	JA	0
83	JA	0
83	JA	0
85	JA	0
85	JA	0
87	JA	0
87	JA	0
87	JA	0
93	JA	0
93	JA	0
94	JA	0
94	JA	0
94	JA	0
94	JA	0
94	JA	0
94	JA	0
96	JA	0
96	JA	0
99	JA	0
99	JA	0
100	JA	0
100	JA	0
100	JA	0
101	JA	0
101	JA	0
103	JA	0
103	JA	0
104	JA	0
104	JA	0
105	JA	0
105	JA	0
105	JA	0
105	JA	0
105	JA	0
106	JA	0
106	JA	0
107	JA	0
107	JA	0
109	JA	0
109	JA	0
110	JA	0
110	JA	0
111	JA	0
111	JA	0
112	JA	0
112	JA	0
112	JA	0
115	JA	0
115	JA	0
118	JA	0
118	JA	0
118	JA	0
119	JA	0
119	JA	0
119	JA	0
119	JA	0
119	JA	0
122	JA	0
122	JA	0
124	JA	0
124	JA	0
125	JA	0
125	JA	0
125	JA	0
125	JA	0
125	JA	0
127	JA	0
127	JA	0
139	JA	0
139	JA	0
202	JA	0
202	JA	0
53	JA	0
68	JA	0
73	JA	0
82	JA	0
85	JA	0
87	JA	0
97	JA	0
98	JA	0
101	JA	0
105	JA	0
109	JA	0
110	JA	0
112	JA	0
118	JA	0
122	JA	0
67	JA	0
71	JA	0
80	JA	0
89	JA	0
100	JA	0
100	JA	0
101	JA	0
103	JA	0
105	JA	0
106	JA	0
109	JA	0
111	JA	0
115	JA	0
115	JA	0
117	JA	0
118	JA	0
118	JA	0
118	JA	0
119	JA	0
119	JA	0
124	JA	0
129	JA	0
129	JA	0
161	JA	0
174	JA	0
280	JA	0
75	JA	0
75	JA	0
81	JA	0
81	JA	0
83	JA	0
83	JA	0
83	JA	0
83	JA	0
85	JA	0
85	JA	0
85	JA	0
85	JA	0
87	JA	0
87	JA	0
88	JA	0
88	JA	0
88	JA	0
88	JA	0
89	JA	0
89	JA	0
90	JA	0
90	JA	0
90	JA	0
90	JA	0
91	JA	0
91	JA	0
91	JA	0
91	JA	0
96	JA	0
96	JA	0
100	JA	0
100	JA	0
101	JA	0
101	JA	0
101	JA	0
101	JA	0
101	JA	0
101	JA	0
101	JA	0
101	JA	0
101	JA	0
[truncated: 176,612 more rows]

## Sheet: SurveyMetadata
Column name	Description
FL.mm	Fork length, measured to the nearest mm
SYSTEM	Subestuary name: JA = James; RA = Rappahannock; YK = York
SALINITY.psu	Salinity, measured to the nearest 0.01 psu
